# Supplementary material for: A Plant-Based Food Guide Adapted for Low-Fat Diets: The VegPlate Low-Fat (VP_LF)
Source: Foods. 2024 Dec 15;13(24):4050. doi: 10.3390/foods13244050 (PMC11728239; doi:10.3390/foods13244050)
Supplement: Supplementary file 1 [file foods-13-04050-s001.zip]

Archive with 1 entries (1 files):
- foods-3345250-supplementary.pdf
